# Supplementary material for: Occurrence and Survival of Livestock-Associated MRSA in Pig Manure and on Agriculture Fields
Source: Antibiotics (Basel). 2021 Apr 16;10(4):448. doi: 10.3390/antibiotics10040448 (PMC8071562; doi:10.3390/antibiotics10040448)
Supplement: Supplementary file 1 [file antibiotics-10-00448-s001.zip]

Archive with 1 entries (1 files):
- antibiotics-1165747-supplementary.pdf
